# Supplementary material for: Genome-Wide Association Study and Candidate Gene Mining of Husk Number Trait in Maize
Source: Int J Mol Sci. 2025 Apr 7;26(7):3437. doi: 10.3390/ijms26073437 (PMC11989285; doi:10.3390/ijms26073437)
Supplement: Supplementary file 1 [file ijms-26-03437-s001.zip › Table S1.xlsx]

## Sheet: Sheet1
Table S1 Subpopulation classification and husk number of 232 maize inbred lines
Inbred lines	Subpopulations	Husk number
		SY2015	TA2016	TA2017	BLUP
150	Mixed	7.8	8	9.6	8.57252
177	Mixed	5.4	7	7.75	7.02174
238	NSS	7.2	7	7.6	7.50913
268	NSS	8.4	8.66667	8.5	8.62274
812	SS	6.6	6.66667	8.2	7.41165
1323	Mixed	7.4	10.6667	9.25	9.13966
1462	NSS	6.6	7.66667	n/a	7.64375
3411	Mixed	13	8.33333	8.6	9.91062
5213	Mixed	13	11.3333	13.4	12.2146
5237	NSS	12.6	16.6667	13.3333	13.6532
7381	NSS	7.4	7.66667	5.5	7.1458
9642	Mixed	13.6	14	11	12.4716
9782	NSS	11.2	11.3333	8	10.0879
04K5686	Mixed	8.6	9.66667	n/a	9.32062
05W002	Mixed	7.6	11	n/a	9.45896
05WN230	Mixed	8.6	9.66667	10.75	9.64182
18-599	NSS	12	9.5	8	9.78361
303WX	Mixed	8.6	10.25	10	9.5916
384-2	Mixed	8	8.33333	9.25	8.62569
3H-2	Mixed	9.2	10	10.6	9.87222
4F1	NSS	7	n/a	8.4	8.16611
835B	NSS	6.8	8	7.2	7.56821
975-12	Mixed	6.4	n/a	8.6	7.99842
A619	NSS	10.2	9.66667	9.75	9.81905
B11	TST	5.6	9	8.5	7.89313
B111	Mixed	6.2	8.66667	8.66667	8.0231
B113	Mixed	11	12	12.4	11.5264
B151	Mixed	8.6	8.66667	8.6	8.71135
B73	SS	7.4	9	8.33333	8.37461
BGY	Mixed	8	12.3333	10	10.0288
BS16	Mixed	n/a	14.3333	11.25	11.9064
BY4839	NSS	6.8	8.66667	7	7.70704
BY4944	NSS	5.6	6.66667	6	6.46641
BY4960	NSS	7.4	9.66667	9	8.77043
BY807	NSS	6.8	9.33333	8.75	8.41892
BY813	NSS	5.6	8	9.5	7.89313
BY815	NSS	8.2	8.66667	n/a	8.73371
BY855	NSS	5.8	8.33333	n/a	7.58506
BZN	NSS	9.8	12	12.6667	11.2517
C8605	NSS	7.2	8.66667	7.2	7.88427
CHANG3	Mixed	7	7.33333	8.8	7.90199
CHANG7-2	Mixed	7.6	10.6667	12	10.0111
CI7	Mixed	11	11.75	13	11.6298
CIMBL1	NSS	7.4	10	8.6	8.74975
CIMBL10	TST	7.6	7.66667	n/a	8.06296
CIMBL102	TST	7.2	9.66667	n/a	8.73371
CIMBL106	TST	9.6	n/a	10.5	10.1364
CIMBL108	TST	15.8	13.5	n/a	13.9446
CIMBL116	TST	7.6	7.66667	6.25	7.42642
CIMBL122	/	8.6	10	n/a	9.45896
CIMBL129	Mixed	8.4	10.6667	9.4	9.47936
CIMBL13	TST	7.6	8.66667	9.2	8.5932
CIMBL136	TST	8	9.66667	8.8	8.88858
CIMBL137	Mixed	6.6	9	7.5	7.89313
CIMBL14	TST	7	8.66667	8.75	8.28304
CIMBL140	TST	11.5	9.66667	9.33333	10.079
CIMBL141	Mixed	7	8.33333	8	7.96107
CIMBL143	Mixed	8.2	9	11.2	9.45868
CIMBL144	SS	7	8.5	7.66667	7.91381
CIMBL147	TST	7	7.5	10.4	8.42483
CIMBL15	TST	12	12	n/a	11.7227
CIMBL150	TST	6.6	10	9.4	8.74975
CIMBL151	TST	8.4	9.66667	n/a	9.23677
CIMBL153	TST	9.6	11.6667	n/a	10.5783
CIMBL154	Mixed	7.8	8	7.4	7.92267
CIMBL155	TST	6.4	8	8.5	7.83405
CIMBL16	TST	10.2	12	n/a	10.9681
CIMBL17	TST	7	8.66667	7.6	7.94335
CIMBL23	TST	9.4	12.5	n/a	10.8424
CIMBL24	TST	7.8	8.33333	8.66667	8.39529
CIMBL27	TST	13.6	11.3333	12.6667	12.1762
CIMBL3	TST	9.6	10	9.4	9.63591
CIMBL31	TST	8.2	10.6667	10.4	9.71567
CIMBL38	TST	19	18	13.6667	16.0369
CIMBL41	TST	11.4	12.3333	n/a	11.6095
CIMBL42	TST	11	13	11.6	11.5855
CIMBL46	TST	9	9.33333	9	9.14262
CIMBL47	Mixed	7.4	11.67	10.2	9.71567
CIMBL49	TST	6.2	8.33333	n/a	7.75274
CIMBL53	TST	9.8	10.3333	8.5	9.52662
CIMBL54	TST	7.8	8.66667	9.6	8.77043
CIMBL57	TST	8.4	11.3333	8.8	9.49708
CIMBL6	TST	9.4	9.66667	10	9.65659
CIMBL62	TST	11.6	16	14.8	13.5941
CIMBL66	/	n/a	12.5	n/a	11.3061
CIMBL69	TST	12.8	15	n/a	13.3158
CIMBL73	TST	7.8	8.66667	8.6	8.47504
CIMBL75	TST	9.75	8.66667	16.5	11.3846
CIMBL78	TST	8.2	8.66667	8.66667	8.61387
CIMBL80	TST	5.8	7	n/a	7.0275
CIMBL85	TST	7.4	8.33333	7.4	7.90199
CIMBL86	TST	10.4	11	10.4	10.463
CIMBL87	TST	10.6	16.3333	14.5	13.3076
CIMBL88	TST	7.8	12.3333	8.6	9.55616
CIMBL9	/	9.4	10.6667	9.33333	9.75407
CIMBL93	TST	7.6	8.66667	7.4	8.0615
CIMBL95	Mixed	6.2	8	8.2	7.68636
CIMBL96	TST	8.4	9.66667	8.6	8.94766
CIMBL98	TST	8.2	8.33333	10.4	9.02446
CIMBL99	TST	12.2	15	12.4	12.767
CML113	TST	10.6	12.3333	11.75	11.3137
CML114	TST	9.4	8.33333	8.8	8.90631
CML115	Mixed	12.8	14	12.2	12.5898
CML116	Mixed	10.4	12.6667	11.75	11.3551
CML118	Mixed	7.6	8	6.4	7.56821
CML121	TST	9.2	n/a	10.1667	9.8304
CML172	TST	10	12	n/a	10.8843
CML189	TST	10.8	12.6667	13	11.8424
CML192	TST	7.4	9	10	8.86791
CML20	TST	10	n/a	11	10.5137
CML223	TST	8.6	11.75	11.4	10.4482
CML225	TST	7	9	8	8.15898
CML228	TST	6.6	8.33333	8.4	7.96107
CML290	TST	8.2	9	8.6	8.69068
CML304	TST	10.4	12.6667	12.6	11.6061
CML323	TST	7.6	9	8.4	8.45437
CML324	TST	7	8.5	9	8.30667
CML325	TST	9.8	12	8.16667	9.92244
CML326	TST	12	11.5	14	12.1467
CML327	Mixed	6.4	8	8.25	7.76021
CML411	TST	8.6	10.6667	12	10.3064
CML415	TST	10.2	11	10.8	10.5221
CML426	TST	8.4	9.5	16	11.0833
CML431	TST	9	10	9.5	9.48822
CML470	TST	n/a	14.3333	10.8	11.7177
CML479	TST	9.6	12	11.2	10.7584
CML480	TST	13	13.6667	12	12.4923
CML493	TST	7.6	9.33333	n/a	8.75887
CML50	TST	7.8	9	n/a	8.70437
CML51	TST	10.2	11.3333	11	10.6786
D863F	NSS	9	10.25	10.2	9.76884
DAN3130	NSS	10.2	9.33333	10.75	10.014
DAN340	NSS	7.5	9.33333	8	8.40415
DAN598	NSS	14.2	15.3333	15.4	14.3414
DH29	Mixed	10.6	13.3333	15.3333	12.6666
DH3732	Mixed	7.6	9	9.2	8.69068
DONG237	NSS	6	7.33333	7	7.07491
DONG46	Mixed	11.4	10.6667	11.5	10.9858
DSB	Mixed	10	12.6667	11.8	11.2517
EN25	Mixed	13.6	12.6667	14.2	13.024
ES40	Mixed	7.6	11.3333	14	10.7968
GEMS1	SS	7.8	10.6667	9.2	9.24305
GEMS13	/	8.2	9.66667	9.33333	9.10422
GEMS16	SS	6.6	7	8	7.45005
GEMS20	Mixed	9	9	n/a	9.20743
GEMS25	Mixed	9.2	8.66667	8.5	8.85905
GEMS28	Mixed	9.4	7	11	9.16329
GEMS3	TST	10.6	12.25	9.33333	10.5752
GEMS30	TST	7.4	8.66667	8	8.17966
GEMS31	NSS	7.2	9.66667	7.4	8.23873
GEMS33	NSS	7.6	8	9.8	8.57252
GEMS35	NSS	11.8	10	15.4	12.0581
GEMS39	NSS	12.2	11.6667	9.5	10.9268
GEMS42	NSS	6.5	8.66667	7	7.61842
GEMS47	NSS	6.6	8.66667	n/a	8.06296
GEMS48	SS	8	10	11.5	9.78361
GEMS51	SS	7.4	8.66667	7.75	8.10581
GEMS53	/	10.2	13	10	10.8765
GEMS65	SS	6.2	8	8	7.62728
GEMS9	NSS	7.6	8.33333	10	8.72908
GY1032	NSS	6.8	8.33333	8.6	8.07922
GY386	NSS	6.4	7.33333	7.2	7.25214
GY462	NSS	6.6	9.33333	8.4	8.25646
HUANGC	Mixed	7.6	9	11.5	9.37006
HZS	NSS	8.8	9	n/a	9.12359
JH59	NSS	8	8.33333	8.2	8.31553
JI63	NSS	11	n/a	n/a	11.1314
JI842	NSS	6.8	8.66667	8	8.00242
JI846	Mixed	11.8	9.66667	10	10.3655
JI853	NSS	11.2	13.6667	n/a	12.0875
JY01	NSS	8.4	11	9.8	9.69499
K12	/	9	14	11.2	11.1719
K14	NSS	7.2	9.33333	8.66667	8.51344
LIAO138	NSS	4.8	6.33333	n/a	6.3274
LIAO159	Mixed	6.6	6	7.4	6.97743
LV28	NSS	9.4	10.6667	n/a	10.0752
Lx9801	NSS	8.5	10.3333	n/a	9.55538
LY042	NSS	11.6	9.66667	10.2	10.3655
M165	NSS	4.8	6	5.8	5.97312
M97	NSS	6.2	8	n/a	7.6144
MN	Mixed	5.6	8.33333	9.5	7.99061
MO17	NSS	5.6	6.33333	8	6.95676
NAN21-3	Mixed	9	11	10	9.9313
P138	NSS	6.2	6	6.8	6.68205
P178	NSS	11.4	10	n/a	10.6328
Q1261	NSS	6.6	9	7.6	7.92267
QI205	Mixed	10.2	10.6667	11	10.4837
QI319	NSS	8.2	6.5	7.4	7.59774
R15X1141	NSS	7	9.33333	10	8.84723
SHEN137	NSS	6.8	6.66667	6.75	7.04242
SHEN5003	NSS	7.75	8	n/a	8.26419
SI273	NSS	9	n/a	9	9.25607
SI444	NSS	7.6	7.5	n/a	7.9917
SI446	NSS	8.2	10	12.4	10.1085
SW92E114	TST	9.4	9.33333	8.4	9.08354
SY1039	NSS	8	8.33333	10.5	8.99492
SY3073	NSS	10	14.3333	13.8	12.3328
SY999	NSS	8.6	10	n/a	9.45896
TT16	Mixed	5.8	6.66667	7.4	6.93903
TY1	Mixed	12.2	18.3333	16.75	15.0356
TY10	Mixed	8.2	10.5	10.6	9.72453
TY11	Mixed	7.8	9.66667	8.2	8.65227
TY2	Mixed	8	11	n/a	9.62665
TY3	Mixed	6.8	9.66667	8	8.29781
TY4	Mixed	6.8	8.66667	9	8.29781
TY5	Mixed	6.2	8.66667	n/a	7.89528
TY6	Mixed	13.4	11	12	11.8218
TY8	Mixed	8.6	10.75	14	10.9208
U8112	SS	6.6	8.33333	8.75	8.06446
W138	NSS	7.8	n/a	n/a	8.82158
WH413	Mixed	6.4	7.33333	8.2	7.54753
WU109	Mixed	6.2	7.33333	7.8	7.3703
XUN971	Mixed	8.2	6.66667	7.2	7.58888
YAN414	Mixed	12.2	14	n/a	12.645
YE107	Mixed	9.2	11.25	12.6	10.8322
YE478	Mixed	6.2	7.33333	8	7.42937
YE515	Mixed	6.33333	7.5	n/a	7.45929
YE52106	NSS	9.4	9.66667	13.5	10.6904
YE8001	Mixed	6.8	7.66667	6.33333	7.21374
YU374	NSS	8	n/a	n/a	8.96594
YU87-1	NSS	6.6	8.33333	8	7.84292
Z2018F	Mixed	8.2	9.33333	9.8	9.14262
ZAC546	NSS	5.8	7	8	7.21374
ZB648	NSS	10.2	11.3333	n/a	10.6873
ZHENG22	Mixed	12.2	n/a	n/a	11.9976
ZHENG29	Mixed	5.6	8.66667	9	7.94335
ZHENG35	Mixed	6.6	8.66667	8	7.94335
ZHENG58	NSS	5.8	7.33333	n/a	7.16584
ZHENG653	NSS	7.4	10.3333	8.75	8.89154
ZHONG69	Mixed	8.8	8	8.75	8.61683
ZI330	NSS	7.8	9	7.4	8.21806
ZZ01	NSS	6.4	8.33333	8.6	7.96107
