# Supplementary material for: Genome-Wide Association Study and Candidate Gene Mining of Husk Number Trait in Maize
Source: Int J Mol Sci. 2025 Apr 7;26(7):3437. doi: 10.3390/ijms26073437 (PMC11989285; doi:10.3390/ijms26073437)
Supplement: Supplementary file 1 [file ijms-26-03437-s001.zip › Table S2.xlsx]

## Sheet: Sheet1
Table S2 SNP markers significantly associated with husk number by GWAS
SNPs	Chr	Position (B73_V2)	Allelea	R2(%)b	P-value
					MLM	GLM
chr1.S_88001442	1	88001442	T/C	9.6	3.57×10-6
chr1.S_281597633	1	281597633	A/G	10	6.30×10-6
chr4.S_11389625	4	11389625	C/G	10.7	9.90×10-7
chr4.S_11389760	4	11389760	C/G	11.9	4.21×10-7	3.56×10-7
chr6.S_162115732	6	162115732	A/G	9.8	2.45×10-6
chr6.S_162115778	6	162115778	A/G	10.3	5.13×10-6
chr6.S_162115837	6	162115837	G/A	11.8	4.88×10-7
chr6.S_162115848	6	162115848	A/G	11.4	7.19×10-7
chr6.S_162115911	6	162115911	T/C	10.3	1.52×10-6
chr6.S_162882082	6	162882082	G/C	9.6	3.00×10-6
chr6.S_162882875	6	162882875	A/G	11.5	3.98×10-7	3.74×10-8
chr6.S_162882956	6	162882956	T/C	10.6	1.13×10-6	1.48×10-7
chr6.S_162883019	6	162883019	C/G	10.6	1.13×10-6	1.48×10-7
chr6.S_162883376	6	162883376	A/G	10.6	1.13×10-6	1.48×10-7
chr7.S_9364384	7	9364384	C/T	10	4.24×10-6
chr10.S_141001231	10	141001231	C/T	9.8	4.90×10-6
aMajor/minor alleles. bPercentage of phenotypic variation explained by the single nucleotide polymorphism (SNP) marker.
