# Supplementary material for: Genome-Wide Association Study and Candidate Gene Mining of Husk Number Trait in Maize
Source: Int J Mol Sci. 2025 Apr 7;26(7):3437. doi: 10.3390/ijms26073437 (PMC11989285; doi:10.3390/ijms26073437)
Supplement: Supplementary file 1 [file ijms-26-03437-s001.zip › Table S3.xlsx]

## Sheet: Sheet1
Table S3 Candidate genes significantly associated with husk number identified by GWAS
SNP	Chr	Position	candidate intervala (R2>0.2)	Gene IDb（V2）	Gene interval	Annotation	pathway
chr1.S_88001442	1	88001442	87993333-88013042	GRMZM2G071172	88000864-88005882	Phosphatidylinositol N-acetyglucosaminlytransferase subunit P-related	Metabolic
				GRMZM2G071157	88011829-88014372	rho of plants guanine-nucleotide exchange factor1	signal transduction
chr1.S_281597633	1	281597633	/	GRMZM2G028151	281632191-281636166	AP2-EREBP-transcription factor 184	transcriptional regulation
chr4.S_11389625	4	11389625	/	GRMZM2G008259	11389157-11413875	alf18 - Alfin-like-transcription factor 18	transcriptional regulation
chr4.S_11389760	4	11389760
chr6.S_162115732	6	162115732	162015732-162882443	GRMZM2G175232	162109178-162110628	MYB-transcription factor 99	transcriptional regulation
chr6.S_162115778	6	162115778		GRMZM2G175089	162112265-162116068	DnaJ family protein157	signal transduction
chr6.S_162115837	6	162115837		GRMZM2G174990	162119858-162125455	Sec14p-like phosphatidylinositol transfer family protein	cellular transport
chr6.S_162115848	6	162115848		GRMZM2G174949	162131598-162137344	Putative regulator of chromosome condensation (RCC1) family protein	cell cycle regulator
chr6.S_162115911	6	162115911		GRMZM2G476477	162155557-162157184	Putative MAPKKK family protein kinase	signal transduction
				GRMZM2G079617	162018937-162021460	Polygalacturonase	Metabolic
				GRMZM2G079723	162024445-162027788	Transducin/WD40 repeat-like superfamily protein	signal transduction
				GRMZM2G174906	162189517-162190621	Programmed cell death protein 5	Programmed cell death
				GRMZM2G476357	162194044-162195125	Plant-specific TFIIB-related protein 2	transcriptional regulation
chr6.S_162882082	6	162882082	/	GRMZM2G038032	162882094-162884481	receptor for activated C kinase1	signal transduction
chr6.S_162882875	6	162882875
chr6.S_162882956	6	162882956
chr6.S_162883019	6	162883019
chr6.S_162883376	6	162883376
chr7.S_9364384	7	9364384	9331744-9369920	GRMZM2G153754	9327103-9332339	CPP-transcription factor 1	transcriptional regulation
				GRMZM2G153741	9340555-9341531	leucine-rich repeat (LRR) family protein	signal transduction
				GRMZM2G456059	9345312-9367818	serine/threonine-protein kinase Nek3	signal transduction
				GRMZM2G456086	9368739-9372491	ribose-5-phosphate isomerase	Metabolic
chr10.S_141001231	10	141001231	/	GRMZM2G129071	140994466-141020360	putrescine-binding periplasmic protein-related	signal transduction
aLD blocks (r2>0.2) harboring significant SNPs were then considered to be candidate intervals. "/" indicate that there is only one candidate gene in the LD block. bThe genes in bold black font represent genes co-localized with significant SNPs
